# Supplementary material for: Altered systemic bioenergetic reserve in chronic kidney disease predisposes hearts to worse functional outcomes
Source: Sci Rep. 2025 Nov 21;15:41382. doi: 10.1038/s41598-025-25314-8 (PMC12638317; doi:10.1038/s41598-025-25314-8)
Supplement: Supplementary file 1 — Supplementary Material 1 [file 41598_2025_25314_MOESM1_ESM.xlsx]

## Sheet: Plasma
	Control								Adenine										Sham							PN CKD
Urea (mmol/L)	5.5	4.8	6.5	6.8	5.7	5.4	5.6	6.6	33.9	24.2	12.4	22.7	26.3	25.2	15.8	17	20.1	18.4	6.1	5.9	6	8.2	6.9	6.9	5.5	17.4	14.2	15	17.2	14.8	14.7	12.8
Creatinine (µmol/L)	29	28	30	38	32	34	36	32	164	137	62	139	125	103	72	89	94	111	20	14	19	24	19	19	20	62	70	48	74	62	72	53
Glucose (mmol/L)	13.4	12.7	13.3	14.8	13.7	18.1	11.8	12.7	7.7	11.3	9	10.9	11.1	10.6	10.2	9.4	10.7	9.2	6.5	6.7	10.4	10.7	7	8.7	8.1	7.8	7.9	8.2	6.2	7.2	8.1	8.1
Sodium (mmol/L)	142	141	142	144	140	143	142	143	142	142	144	141	135	142	133	144	143	141	136	135	138	141	142	139	141	140	138	134	138	139	140	138
Potassium (mmol/L)	5.2	5	5	5.2	4.1	6.1	4.9	4.4	6.9	7.3	5.7	7	8.8	6.2	5.4	5.5	6.4	6.6	5.1	5.4	4	5.2	5	4.6	4.8	5.3	5	7.3	6.8	5	5.1	4.6
Chloride (mmol/L)	96	94	96	96	92	93	96	98	99	99	103	96	92	95	85	100	100	95	87	87	92	99	95	92	95	96	94	91	95	94	96	92
Triglycerides (mmol/L)	0.32	1.19	2.85	1.25	1.73	1.53	0.81	0.51	0.88	0.95	1.08	1.1	0.55	0.88	0.78	0.54	1.05	0.44	1.3	1.5	1.9	1.5	2.3	1	1	2.4	0.7	1.1	1.3	1.2	0.7	1.4
Insulin (µg/L)	0.98	1.58	2.05	2.68	1.21	2.57	1.79		0.28	0.42	0.53	0.24	0.29	0.6	0.95	1.29	0.31		0.83	0.54	1.65	0.32	1.06	0.78	0.32	0.58	0.46	0.65	0.17	0.19	0.5	0.55
Free Fatty Acids (µmol/L)	144	285	334	689	393	176	449	231	453	265	169	369	198	192	132	167	125	172	1136	644	1038	311	1318	622	462	1074	279	679	1427	854	278	712
Creatine Kinase (U/L)	1205	1203	3264	1278	1873	3482	1692	2321	3011	4112	1954	9196	3963	1629	2037	2993	5510		2267	5788	1387	4992	4271	2035	4896	8144	1802	17070	21299	7590	1923	2975
Alanine aminotransferase (U/L)	51	39	40	32	46	34	39		36	41	44	44	56	29	33	41	35		43	38	33	39	58	56	37	37	27	41	34	27	28
Alkaline Phosphatase (U/L)	118	125	88	122	64	111	77	87	103	101	98	144	153	156	127	107	96	172	80	103	96	84	99	62	75	78	68	61	115	65	70	90

## Sheet: Echocardiography
	Control								Adenine										Sham								PN CKD
Ejection fraction (%)	80.485	74.9838	81.87	70.915	70.1688	81.2463	78.5987	84.0225	73.67	77.9038	79.3575	79.61	77.5787	77.6137	77.4412	77.2662	84.9112	77.0575	69.346	65.1633	77.0631	69.9985	77.1611	76.1563	71.9822	74.0656	82.525	80.4719	81.4095	84.232	69.0634	76.4068	75.6091
Fractional shortening (%)	50.7912	45.5112	52.5412	42.0438	41.2938	51.65	49.0925	54.8625	43.9825	48.29	49.455	49.725	48.1987	47.5037	47.2975	47.5325	56.0275	47.005	40.2913	37.0079	47.1575	41.0256	47.5983	46.416	42.5273	44.5339	53.1664	50.8346	51.7919	54.6164	40	46.6822	46.027
Left ventricular internal diameter, end-diastole (mm)	7.61	8	8.53	8.1	8.18	7.6	8.4	7.57	7.33	7.93	7.06	7.4	8.27	6.56	6.69	7.72	7.4	6.93	7.53426	7.74151	7.45197	8.08287	8.37546	7.78113	7.52512	7.94572	8.27793	8.03411	7.90914	7.03137	7.37577	7.85428	8.13164
Left ventricular internal diameter, end-systole (mm)	3.74	4.36	4.05	4.72	4.8	3.67	4.28	3.42	4.11	4.1	3.56	3.72	4.27	3.45	3.53	4.06	3.25	3.67	4.49861	4.87654	3.93781	4.76682	4.38889	4.16944	4.32488	4.40718	3.87685	3.95	3.81285	3.19109	4.42546	4.18773	4.38889
Left ventricular posterior wall, end-systole (mm)	3.73	2.87	3.35	2.68	3.19	3.87	3.2	3.63	2.65	3.58	3.83	3.83	3.01	2.96	3.54	3.49	4.02	2.97	3.95	3.2429	3.90123	3.31605	4.2304	3.15451	2.88935	3.41968	3.36482	3.91343	4.01401	3.65741	3.69398	3.93171	4.04753
Left ventricular posterior wall, end-diastole (mm)	2.5	2.07	1.99	2.03	2.21	2.55	2.17	2.2	1.92	2.21	2.6	2.75	1.93	2.16	3.05	2.3	2.67	2.21	2.61505	2.24321	2.72477	2.56019	2.52361	2.27674	1.93843	2.20359	1.6946	2.29197	2.66076	1.98414	3.02346	2.7522	2.71867
Intraventricular septal thickness, end-systole (mm)	3.89	3.47	3.54	3.2	3.07	3.56	3.23	3.57	3.29	3.13	3.07	3.67	3.77	3.1	3.93	3.71	3.37	3.38	2.95031	3.25509	3.36482	3.32824	3.28252	3.43796	2.94421		3.88904	4.02315	3.92257	3.57512	3.98657	4.15116	3.62083
Intraventricular septal thickness, end-diastole (mm)	2.59	2.19	2.1	2.14	2.03	2.25	1.79	2.03	1.67	1.87	1.99	2.41	2.21	1.83	2.23	2.36	1.74	1.99	2.21273	2.01157	2.09387	2.27978	2.08472	2.039	2.42303	1.93843	2.07253	2.35293	2.13958	2.22187	2.52361	2.69734	2.42608
End systolic volume (µl)	61.0356	52.2375	56.235	36.0938	49.155	94.5025	68.8875	64.4125	32.4263	37.4263	33.12	39.83	39.1625	39.6962	61.96	42.5425	29.96	32.7362	92.3787	111.56	67.4408	105.793	87.1692	77.2332	84.2048	88.0263	64.9821	67.9384	62.4533	40.6835	84.2048	88.0263	88.8878
End diastolic volume (µl)	309.579	344.794	397.683	356.139	363.45	308.24	384.809	305.015	284.23	338.34	261.459	289.664	372.291	221.454	231.775	322.066	289.752	250.458	301.359	320.238	294.028	352.626	381.67	323.915	300.54	339.42	371.857	347.901	335.942	258.014	300.54	339.42	287.322

## Sheet: Adenine
Haematocrit (%)			LVH index			Gene expression
Control	Adenine		Control	Adenine		BNP		Glut4		CD36
43.5	7.4		0.0609091	0.0497561		Control	Adenine	Control	Adenine	Control	Adenine
42.2	27.7		0.0446341	0.045		0.881	1.612	0.617	0.41	1.141	1.433
44.2	11.8		0.0597561	0.0558537		1.304	0.454	1.055	0.331	1.033	1.53
45.8	31.4		0.0602439	0.0539024		0.823	0.495	1.468	0.276	0.745	1.082
45.4	29.7		0.0419512	0.0341463		1.058	0.473	1.047	0.289	1.139	1.258
41.5	27.4		0.0395349	0.0441463			0.282		0.383		1.585
43.1	18.2		0.04	0.0299024
37	24.4		0.0414634	0.04225
	19.4			0.038
	28
Body weight (g)			Right Kidney (g)			Left Kidney (g)			Liver weight (g)			Cardiac lipids - NMR									Lung index
Control	Adenine		Control	Adenine		Control	Adenine		Control	Adenine			Control			Adenine					Control	Adenine
538	364		1.5	2.97		1.57	2.68		17.59	13.54		Sphingomyelin	0.00115	0.00119	0.00113	0.00042656	0.00080415	0.00086957	0.00088829		3.83621	3.67041
488	383		1.89	4.68		1.89	4.77		10.36	15.6		Fatty acid residues (−CH = CH-)	0.08897	0.0827	0.08732	0.0577596	0.0675486	0.0683734	0.0703365		4.20664	4.69662
448	413		1.76	4		1.33	3.598		15	9.98		Total phospholipids (Glycerol (C2H2))	0.00863	0.00871	0.00743	0.00349777	0.00542153	0.00543223	0.00692463		3.88889	5.42663
445	435		1.43	3.6		1.38	4.636		15.18	9.58		Total phospholipids (Glycerol (C3H2))	0.02224	0.02275	0.02024	0.00909125	0.0136273	0.0139795	0.0184186		4.05714	2.7619
466	404		1.8	4		1.6	3.3		15.62	14		FA, PUFA (CH = CH-CH2-(CH = CH-CH2)n, n>1)	0.04383	0.04302	0.0389	0.0167322	0.0268223	0.0258926	0.0383109		4.44444	6.06061
522	377		1.65	2.04		1.79	5.4		18.3	13.2		Fatty acid residues (ω-CH3 of DHA+EPA+linolenic)	0.00857	0.00809	0.0085	0.00386128	0.00538694	0.00544246	0.00703903		3.60417	3.42857
482	345		1.74	2.81		1.78	2.11		10.66	11.95											4.2	4.30909
462	367		1.41	3.43		1.47	3.06		15.1	11.7											4.62103	3.78788
	355			3.52			2.75			11.05												5.25
	406.9						2.99			12.1												4.47917
																						4.38709

## Sheet: NMR
Heart																Heart
	Control									Adenine							Sham									PN CKD
NAD	0.00189238	0.00279919	0.00228112	0.00247159	0.00225936	0.00231188	0.00245723	0.00281	0.00269914	0.0020732	0.00131406	0.00299084	0.00330003	0.00273469		NAD	0.00235105	0.00292679	0.00309417	0.00234159	0.00293747	0.00230428	0.00225741	0.00313013	0.00252523	0.00334354	0.00279723	0.0024309	0.00302305	0.00280216
AMP	0.00338255	0.00269953	0.00633318	0.00320361	0.000585625	9.33432e-05	5.86075e-05	0.000898983	5.27658e-05	0.00454443	0.00603239	0.00272339	0.00582889	0.00686237		AMP	0.00831959	0.00466035	0.00588512	0.00465446	0.00390102	0.00404899	0.00467633	0.00196949	0.00510794	0.00529477	0.00363255	0.0046904	0.00547983	0.0057428
ATP	0.0076221	0.0106326	0.00877541	0.0179324	0.00287456	0.00205462	0.0025968	0.00223953	0.00215608	0.0044489	0.00654365	0.00775087	0.0197802	0.0176757		ATP	0.00694663	0.0164883	0.0132875	0.0123431	0.0154328	0.0105992	0.0109561	0.0149701	0.0104778	0.0186278	0.00932708	0.0118742	0.0159376	0.013222
NADH	0.000612799	0.000335529	0.00113638		0.000913202	0.000510983	0.000392496	0.000826377	0.000722869	0.000379604	0.000283379	0.000182592	0.000644394			NADH	0.000317172	0.000847748	0.000440304	0.000653436	0.000438245	0.000626598	0.000569395	0.000683806	0.000533716	0.000675189	0.000287327	0.000552186	0.00049307	0.000604468
ATP + ADP	0.00962138	0.0126492	0.0119549	0.016224	0.0142177	0.010153	0.0111372	0.0145487	0.0117592	0.00781169	0.00924826	0.00871619	0.0174528	0.0157885		ATP + ADP	0.0101526	0.0161656	0.0137967	0.0120025	0.0147206	0.0106614	0.0110148	0.0123048	0.011627	0.0175047	0.00975464	0.0118604	0.0159371	0.0132312
Fumarate	7.65105e-05	0.000129834	0.000378754		0.00131619	0.00174767	0.0016299	0.00125059	0.00207956	0.000465239	0.000377233	0.000157504	0.000450905			Fumarate	0.000704212	0.00103261	0.00115116	0.000697783	0.00100216	0.000732434	0.00112717	0.000796644	0.000876132	0.00107917	0.000727493	0.000543988	0.00108543	0.00108395
Glycogen	0.000648552	0.00114535	0.00109292	0.000180624	0.000371157	0.000643866	0.000584088	0.000184608	0.000361367	0.00109438	0.00117287	0.00097644	0.00116447	0.000880904		Glycogen	0.000874698	0.000396746	0.000650943	0.00046745	0.000643894	0.000923661	0.00117007	0.000484914	0.000629447	0.000794533	0.000594875	0.000781624	0.000873885	0.000721723
Phosphocreatine	0.0377472	0.0149027	0.00535532	0.0387053	0.00277457	0.00720399	0.00524289	0.0023714	0.00419235	0.0111697	0.00254516	0.0144808	0.00500332	0.0158878		Phosphocreatine	0.00299894	0.00192126	0.00409859	0.00154573	0.00202306	0.00369857	0.0041612	0.0014383	0.00252571	0.00265457	0.00333296	0.00176236	0.00150858	0.00123563
Creatine	0.0963325	0.0871402	0.0991075	0.107642	0.103498	0.103702	0.090885	0.11201	0.108581	0.0733414	0.116269	0.107663	0.14692	0.121657		Creatine	0.130504	0.165473	0.148807	0.139304	0.141298	0.128061	0.131436	0.150211	0.141354	0.157361	0.131366	0.121931	0.143847	0.153005
Glycine	0.00242009	0.00155695	0.00404511	0.00112952	0.000568487	0.00225511	0.00651356	0.000762662	0.00183477	0.00223711	0.00160672	0.00167954	0.00215248	0.00249379		Glycine	0.00210009	0.00279871	0.00168988	0.0017007	0.0010773	0.00246829	0.00229047	0.00302384	0.00186918	0.00221583	0.000741274	0.00243389	0.00248902	0.00170303
Taurine	0.0864598	0.0619105	0.0685608	0.0223041	0.0139284	0.0708564	0.270965	0.0148914	0.0303889	0.0699848	0.0407568	0.0600242	0.0723756	0.0275067		Taurine	0.0281327		0.0276306	0.0209725	0.0198297	0.0234333	0.0235433	0.0297887	0.0243185	0.029326	0.0197786	0.0227189	0.0250427	0.0206237
Carnitine	0.208361	0.0490699	0.161899	0.121437	0.223834	0.0929987	0.030651	0.234226	0.108502	0.0582452	0.040193	0.0603556	0.0648365	0.102076		Carnitine	0.128545	0.102255	0.194837	0.172859	0.202948	0.108555	0.194777	0.049764	0.154287	0.133434	0.246635	0.130286	0.21144	0.18292
Phosphocholine	0.12188	0.025058	0.0417984	0.157507	0.0607866	0.0100472	0.0109922	0.0322988	0.0149298	0.04541	0.0139244	0.099164	0.0207123	0.0324134		Phosphocholine	0.14549	0.0178866	0.069597	0.128449	0.0780195	0.125848	0.0268791	0.114253	0.135163	0.0243521	0.135714	0.164884	0.0248757	0.0721572
Choline	0.00667108	0.0880997	0.00467683	0.0579065	0.00424735	0.0052012	0.00369053	0.00365189	0.0063116	0.0519807	0.00407821	0.127025	0.0049229	0.0041487		Choline	0.0560262	0.00451431	0.00469652	0.00742374	0.00363983	0.0210898	0.00343935	0.0855819	0.011817	0.00440634	0.00500485	0.0452089	0.00403307	0.00381397
Acetyl carnitine	0.00848051		0.0183534	0.0230111	0.00760803	0.00797926	0.00603458	0.00741683	0.0119659	0.146337	0.0814918	0.0700654	0.107683	0.0262608		Acetyl carnitine	0.0274099	0.0248226	0.0249172	0.0209951	0.0222851	0.032859	0.0336656		0.0257135	0.025502	0.0191134	0.0214421	0.0270816	0.0227883
Aspartate	0.00942689	0.00680365	0.00733918	0.00662286	0.012304	0.00699901	0.0109393	0.0108058	0.0163566	0.00773089	0.00455737	0.00789092	0.00513406	0.0144481		Aspartate	0.00532925	0.00693585	0.0111533	0.00555291	0.00587796	0.00736517	0.0085708	0.00587863	0.00417941	0.011248	0.014465	0.00810548	0.00784198	0.00761599
Glutamine	0.0348659	0.0335946	0.0220356	0.0746657	0.0541969	0.0551123	0.0511882	0.058447	0.0794384	0.0137509	0.0391647	0.0391156	0.0448061	0.083221		Glutamine	0.0668348	0.0831236	0.0807895	0.0693621	0.0818159	0.0648804	0.0703841	0.0715915	0.074132	0.087197	0.0679063	0.0592806	0.080962	0.0755024
Succinate	0.00927708	0.0180032	0.0455579	0.00789642	0.028343	0.0362496	0.0275506	0.0329091	0.0326585	0.0189383	0.0395043	0.0110495	0.029575	0.0134042		Succinate	0.00799941	0.00789418	0.00685592	0.00752655	0.00788444	0.0141561	0.0115169	0.00832111	0.00805821	0.00986098	0.00772091	0.00917602	0.00761946	0.00767838
Glutamate	0.0687218	0.0550168	0.0337655	0.0733765	0.0295399	0.0278956	0.0273732	0.0311221	0.0312219	0.059497	0.0310493	0.0505622	0.0662083	0.105706		Glutamate	0.0722882	0.0715053	0.0765588	0.0630798	0.0698163	0.0477464	0.0505002	0.0647823	0.0658203	0.095475	0.0633215	0.0702743	0.0926619	0.0774052
Acetate	0.00852985	0.00889439	0.0038602	0.00355015	0.00867332	0.0070529	0.00840918	0.00670916	0.00722964	0.00775875	0.00250611	0.00519023	0.00277064	0.0063296		Acetate	0.00190203	0.00325201	0.00253996	0.00237189	0.00210269	0.00199696	0.00215379	0.00194858	0.00217464	0.00360026	0.00175021	0.00193877	0.00285049	0.00236518
Alanine	0.0289553	0.0409329	0.0341516	0.0112592	0.0363695	0.0354923	0.0224967	0.0344572	0.0384489	0.0394507	0.0280306	0.0316261	0.0210925	0.0338405		Alanine	0.0130289	0.0172793	0.0178841	0.0138007	0.0133952	0.0216731	0.0255571	0.00834473	0.0140534	0.0247428	0.0181278	0.0170879	0.0193831	0.0166558
Lactate	0.0959764	0.179559	0.262079	0.0470102	0.220173	0.342282	0.253957	0.213283	0.310692	0.248601	0.356132	0.094661	0.130107	0.17032		Lactate	0.098829	0.112497	0.0707179	0.100534	0.0903424	0.176005	0.185313	0.0631547	0.104096	0.102377	0.0538185	0.109284	0.0870179	0.0957857
Valine	0.00231355	0.00206035	0.00165575	0.00195186	0.00366427	0.00409715	0.0043051	0.00356246	0.00465426	0.00327348	0.00179312	0.00178338	0.00178766	0.00294644		Valine	0.00219405	0.00253718	0.0025951	0.00226229	0.00207583	0.00241872	0.0026635		0.00238123	0.00259437	0.00155817	0.00161687	0.00222856	0.00184277
Isoleucine	0.00449732	0.00310922	0.00265034	0.00198608	0.00224653	0.00208146	0.00229103	0.00208778	0.00216129	0.00371984	0.00193763	0.00285646	0.00207902	0.00312271		Isoleucine	0.00156518	0.00207336	0.0023364	0.00199897	0.0017966	0.0019067	0.00203447	0.00130744	0.00178606	0.00228169	0.00150035	0.00128527	0.00185433	0.00165519
Leucine	0.00974723	0.00743731	0.00808385	0.00502621	0.00735282	0.00754485	0.00818518	0.00738275	0.00873097	0.015898	0.00894137	0.00778469	0.00856633	0.00753209		Leucine	0.00640695	0.00561922	0.00630392	0.0065002	0.00497538	0.00646411	0.00608267	0.0060899	0.00671022	0.00672714	0.00419958	0.0050667	0.00579601	0.0048139
Skeletal muscle												Skeletal muscle
	Control					Adenine							Sham			PN CKD
NAD	0.00111117	0.00147376	0.00142108	0.00114726	0.00151118	0.00165889	0.0015078	0.00157852	0.00171794	0.00172989		NAD	0.00141864	0.00150086	0.00188501	0.00142358	0.00151353	0.0016824
ATP	0.0102604	0.0186212	0.0173761	0.0117295	0.0167829	0.0200329	0.018353	0.0173162	0.0194638	0.0241717		ATP	0.0189599	0.017054	0.0232153	0.0146745	0.0167894	0.0207661
NADH	0.000239527	0.000279591	0.000237282	0.000218793	0.000354104	0.00025917	0.000281211	0.000268699	0.000229322	0.000271417		NADH	0.000163242	0.000206444	0.00019895	0.000191061	0.000257825	0.000154146
ATP + ADP	0.00770007	0.012539	0.0114203	0.00806501	0.0118498	0.0142642	0.0120393	0.0123135	0.0136441	0.0149086		ATP + ADP	0.0137839	0.0128154	0.0160492	0.0104035	0.01063	0.0138069
Fumarate	0.00088883		0.000829302	0.000741296	0.000673256	0.00106419	0.000745404	0.000884137	0.000807471	0.000741895		Fumarate	0.0015594	0.00138973	0.00108737	0.00115603	0.00159841	0.000972166
Glycogen	0.000255923	0.000218876	0.00026509	0.000279183	0.000308412	0.000365079	0.000397757	0.000204969	0.000224476	0.000247344		Glycogen	0.000160596	0.000215586	7.29147e-05	0.000221325		0.000165905
Phosphocreatine	0.00161044	0.00237535	0.00273153	0.00179659	0.00199171	0.00229826	0.00220303	0.00142148	0.00173067	0.00176224		Phosphocreatine	0.00329473	0.00198067	0.00178641	0.0028118		0.00243697
Creatine	0.195755	0.204798	0.19346	0.193949	0.190168	0.161809	0.191895	0.178846	0.15971	0.170911		Creatine	0.160901	0.198828	0.183638	0.206851	0.188702	0.174788
Glycine	0.00141	0.00250604	0.00156765	0.00154151	0.000829823	0.00195206	0.00164313	0.000965475	0.00110649	0.00105194		Glycine	0.00245895	0.0015725	0.00285132	0.00155284	0.00340637	0.00103206
Taurine	0.0147924	0.0210182	0.0190948	0.019883	0.0158862	0.015788	0.0185523	0.0128794	0.0146218	0.0137878		Taurine	0.0235972	0.0171574	0.0222456	0.0180944	0.0442594	0.0145928
Carnitine	0.115156	0.0681593	0.0336855	0.0373374	0.038129	0.119799	0.0333207	0.0805367	0.138436	0.141209		Carnitine	0.0910054	0.104081	0.0890879	0.0748612	0.0899361	0.137244
Phosphocholine	0.0470854	0.0146084	0.00529758	0.0399127	0.0382261	0.0472529	0.00799788	0.0830847	0.0448381	0.0401152		Phosphocholine	0.0101711	0.0106188	0.0144269	0.010148		0.0113349
Choline	0.00538507	0.0134437	0.0402693	0.0562644	0.0581474	0.00940364		0.00932998	0.00901392	0.00732536		Choline	0.0117547	0.00988535	0.0196281	0.0113395	0.0241342	0.0092187
Acetyl carnitine	0.0337491	0.0379781	0.0831835	0.0504567	0.0520256	0.032689		0.0251217	0.0322973	0.02655		Acetyl carnitine	0.0507217	0.0474729	0.0492241	0.0415657	0.0266448	0.0333294
Aspartate	0.00163954	0.00293436	0.00229319	0.0018847	0.00206315	0.0030503	0.00300378		0.0029942	0.00302359		Aspartate	0.00299039	0.0030003	0.00300221	0.0027912	0.00492865	0.00386582
Glutamine	0.0292919	0.0422992	0.0266724	0.0307154	0.0314391	0.0407508	0.0346148	0.0451529	0.049382	0.0396447		Glutamine	0.040048	0.0394638	0.04104	0.0322466	0.032578	0.0371245
Succinate	0.012495	0.0115642	0.0197411	0.0101754	0.0136774	0.0133238	0.0149779	0.0162744	0.00871033	0.00926066		Succinate	0.00583526	0.0068233	0.00436715	0.00489121	0.00517958	0.00469729
Glutamate		0.0120088	0.0121807	0.0128047	0.0116191	0.0134836	0.015306	0.0173357	0.0207537	0.0179748		Glutamate	0.0181505	0.0175232	0.0215242	0.0172501	0.0161597	0.0192296
Acetate	0.00300158	0.00367484	0.00396223	0.0033069	0.00298556	0.00389125	0.00361618	0.00350798	0.00370126	0.00450235		Acetate	0.00450154	0.00348258	0.00344053	0.00359359	0.00292679	0.00368308
Alanine	0.0258606	0.0274943	0.0187485	0.0158516	0.0152402	0.042744	0.0208848	0.0399123	0.0383658	0.0322501		Alanine	0.028674	0.0273597	0.0243075	0.0258767	0.014921	0.0235103
Lactate	0.143215	0.16746	0.1514	0.105108	0.132609	0.130379	0.116249	0.138525	0.0962618	0.101909		Lactate	0.0927442	0.088674	0.0552839	0.168963	0.0495361	0.0787981
Valine	0.00234903	0.00303318	0.00240092	0.0022387	0.00213671	0.00304236	0.0022996	0.00284626	0.00246918	0.00268278		Valine	0.00331863	0.00372581	0.0029605	0.00294036	0.00281141	0.00327547
Isoleucine	0.00171704	0.00242603	0.00190994	0.00198081	0.00173237	0.00242246	0.00226973	0.00203915	0.00192134	0.00217099		Isoleucine	0.002773	0.00263432	0.00216489	0.00198544	0.00258329	0.00284103
Leucine	0.00470478	0.00589222	0.00850569	0.00716531	0.00649975	0.0063232	0.00761625	0.00616949	0.004746	0.00533674		Leucine	0.00638046	0.00673114	0.00479571	0.00554349	0.0055061	0.00586074
Kidney																Kidney
	Control					Adenine											Sham				PN CKD
NAD	0.001936	0.00246548	0.00181818	0.00229339	0.00231707	0.000252708	0.000753296	0.000391738	0.0010299	0.00076087	0.000661939	0.00106428	0.000878187	0.0011215		NAD	0.00277647	0.0027051	0.00223404	0.00204955	0.00207951	0.00226848	0.00254673	0.00242397
AMP	0.004112	0.00554241	0.00377005	0.00522727	0.00469512	0.00119134	0.000527307	0.000783476	0.00458472	0.00375	0.00304965	0.00440613	0.00441926	0.00336449		AMP	0.00665882	0.00731707	0.00687234	0.00662162	0.00669725	0.00603149	0.00684579	0.00538747
ATP + ADP	0.002944	0.00402367	0.00247326	0.00390496	0.00345528	0.00144404	0.00278719	0.0019943	0.0048505	0.00336957	0.00328605	0.0062367	0.00475921	0.00476636		ATP + ADP	0.00487059	0.00521064	0.00519149	0.00443694	0.00574924	0.00507072	0.00553738	0.00326331
Phenylalanine	0.00544	0.00560158	0.00570856	0.00512397	0.00569106	0.00902527	0.00843691	0.0112536	0.00780731	0.00791667	0.00732861	0.00840783	0.00620397	0.00838006		Phenylalanine	0.00783529	0.00563193	0.00468085	0.00635135	0.0111621	0.00971444	0.00981308	0.014541
Tyrosine	0.00288	0.00293886	0.00244652	0.00291322	0.00262195	0.0031769	0.00322034	0.00388177	0.00395349	0.00318841	0.0034279	0.00319285	0.00280453	0.00302181		Tyrosine	0.00308235	0.0027051	0.00261702	0.0027027	0.00376147	0.00410995	0.00418224	0.00425482
Histidine	0.000464	7.88955e-05	0.000601604	0.00053719	0.000223577	0.000577617	0.00047081	0.000819088	0.000564784	0.000217391	0.000236407	0.000446999	0.000651558	0.000311526		Histidine	2.35294e-05	0.000133038	0.000106383	0.000608108	0.000917431	0.000827329	0.000303738	0.000476238
Fumarate	0.000336	0.000473373	0.000320856	0.000702479	0.000386179	0.000288809	0.000357815		0.000465116	0.000362319	0.000307329	0.00034057	0.000368272	0.000404984		Fumarate	0.000752941	0.000709534	0.00087234	0.000563063	0.000825688	0.000827329	0.000841121	0.000723454
GTP	0.000976	0.00126233	0.000828877	0.00115702	0.00130081	0.000397112	0.000828625	0.000356125	0.000963455	0.000887681	0.000874704	0.001341	0.000963173	0.00146417		GTP	0.00152941	0.00152993	0.00144681	0.00126126	0.00134557	0.0015479	0.00184579	0.00188521
Uridine	0.001248	0.00193294	0.00105615	0.00177686	0.00111789	0.000830325	0.00109228	0.00042735	0.000465116	0.00076087	0.000661939	0.00083014	0.000368272	0.00109034		Uridine	0.00157647	0.00186253	0.00180851	0.00173423	0.000672783	0.00117427	0.00121495	0.00183978
Uracil	0.000736	0.000276134	0.000414439	0.00035124	0.000447154	0.000216606	0.000301318	0.000106838	3.32226e-05	0.000362319	0.000401891	0.000212857	0.000453258	0.000249221		Uracil	7.05882e-05	0.000133038	8.51064e-05	0.000225225	0.000183486		0.000116822	0.00025317
a-glucose		0.0108284	0.0102005	0.0105785	0.010122	0.00722022	0.00455744	0.0114672	0.00471761	0.00442029	0.00591017	0.00870583	0.00504249	0.00663551		a-glucose	0.0100235	0.00902439	0.0104255	0.00790541	0.00752294	0.0073392	0.00719626	0.00715217
Myoinositol	0.031712	0.0304339	0.0322995	0.0303099	0.0332927	0.0250542	0.0285687	0.020584	0.0360465	0.0296739	0.0294563	0.036739	0.0319263	0.0355452		Myoinositol	0.0348706	0.0370953	0.0401915	0.0363514	0.0425688	0.0394716	0.0478972	0.0387454
Creatine	0.015056	0.0180671	0.0129278	0.0170455	0.0137805	0.0119134	0.0136347	0.00900997	0.0171429	0.0120109	0.0123404	0.015794	0.0150425	0.0178505		Creatine	0.0268	0.0244346	0.0174681	0.0258784	0.0196942	0.0216707	0.0182477	0.0226691
Glycine	0.03432	0.00491124	0.0271123	0.0289876	0.0138415	0.0341516	0.0264972	0.0255698	0.032392	0.0117029	0.0364539	0.0233078	0.0294334	0.0205919		Glycine	0.00889412	0.0131707	0.0153404	0.0417793	0.0408257	0.0384307	0.00971963	0.00615812
Taurine	0.142816	0.0720118	0.144532	0.158492	0.115732	0.132996	0.119944	0.102422	0.168206	0.125562	0.138818	0.153257	0.173031	0.15215		Taurine	0.0808	0.103437	0.142	0.163491	0.151529	0.137497	0.0789019	0.0355905
Carnitine	0.151648	0.226075	0.167299	0.183512	0.179675	0.0753791	0.113559	0.0514601	0.137442	0.141141	0.119527	0.176096	0.1317	0.162399		Carnitine	0.213271	0.227472	0.25966	0.173356	0.14052	0.138591	0.206729	0.187745
Phosphocholine	0.09384	0.098284	0.0819251	0.0883264	0.0890854	0.0480505	0.0688701	0.0296296	0.0776412	0.0700362	0.0670686	0.0830353	0.0778754	0.0847664		Phosphocholine	0.0999294	0.105632	0.0875957	0.0906532	0.109602	0.104937	0.120864	0.127848
Choline	0.020592	0.0175542	0.0276203	0.0163636	0.019065	0.0127798	0.010113	0.0103276	0.00873754	0.011087	0.0113239	0.0115155	0.00852691	0.00878505		Choline	0.0173647	0.0151885	0.013383	0.0200676	0.0100612	0.0176408	0.0159579	0.0264513
Acetyl carnitine	0.010288	0.0163708	0.012607	0.0149174	0.012622	0.00765343	0.0108475	0.00673077	0.0111628	0.00951087	0.00751773	0.0130268	0.00915014	0.012648		Acetyl carnitine	0.0182118	0.0179157	0.0170426	0.0157658	0.0151682	0.0129971	0.0195327	0.0152993
Aspartate	0.01192	0.015069	0.0136765	0.0130372	0.0146748	0.00750903	0.00996234	0.00754986	0.00956811	0.00994565	0.00803783	0.012516	0.0088102	0.0121495		Aspartate	0.0163294	0.0151441	0.0132553	0.013536	0.0114373	0.0136376	0.0156776	0.0164997
Glutamine	0.022976	0.0303748	0.0216711	0.0265496	0.0261585	0.0258484	0.027081	0.0318376	0.0293355	0.0258877	0.0261939	0.0334823	0.0269972	0.0280997		Glutamine	0.0339765	0.0329712	0.031234	0.0275901	0.0409786	0.0416867	0.0488084	0.0431237
Succinate	0.035152	0.0389152	0.0334759	0.0318388	0.0335772	0.0186282	0.019096	0.0182692	0.0207973	0.0158696	0.0163121	0.0206471	0.0183003	0.0236449		Succinate	0.0319059	0.0313969	0.0261277	0.0267793	0.0325994	0.0416867	0.0334346	0.0492468
Glutamate	0.08064	0.091144	0.0760428	0.0802893	0.0815854	0.00750903	0.00996234	0.00754986	0.00956811	0.00994565	0.00803783	0.012516	0.0088102	0.0121495		Glutamate	0.100165	0.0875831	0.0848298	0.0842793	0.0889908	0.0984788	0.098528	0.107214
Acetate	0.013104	0.010355	0.0111497	0.00997934	0.0105691	0.0258484	0.027081	0.0318376	0.0293355	0.0258877	0.0261939	0.0334823	0.0269972	0.0280997		Acetate	0.0128471	0.0113969	0.00959574	0.0114865	0.0116514	0.0100881	0.0105607	0.0154567
Alanine	0.041824	0.0391124	0.0385963	0.0358264	0.0351626	0.04	0.037194		0.0317608	0.0348551	0.03974	0.0348659	0.0357224	0.0357321		Alanine	0.0416235	0.0438581	0.0381064	0.036982	0.0344648	0.0406459	0.0363551	0.0358091
Lactate	0.21664	0.201519	0.222607	0.180207	0.240244	0.425271	0.356591	0.499715	0.242658	0.350199	0.330236	0.213325	0.281756	0.23296		Lactate	0.148047	0.132594	0.118255	0.128806	0.146575	0.136296	0.131075	0.150766
Valine	0.006912	0.00692308	0.00677807	0.00700413	0.00670732	0.00902527	0.00811676	0.0103276	0.00813953	0.00836957	0.00947991	0.00817369	0.00753541	0.00788162		Valine	0.00842353	0.00698448	0.00653191	0.00808559	0.0082263	0.00915399	0.00876168	0.00899956
Isoleucine	0.005264	0.00550296	0.0052139	0.00506198	0.0050813	0.00638989	0.00610169	0.00690883	0.00641196	0.00559783	0.00579196	0.00576841	0.00546742	0.00607477		Isoleucine	0.00635294	0.00525499	0.00440426	0.00563063	0.00590214	0.00603149	0.00623832	0.00790208
Leucine	0.015808	0.0175937	0.0169652	0.0155785	0.0161179	0.0212274	0.0219962	0.0232906	0.0201993	0.0207609	0.0219622	0.0220519	0.0196317	0.0215888		Leucine	0.0215529	0.0177605	0.0161489	0.0166892	0.0188379	0.0208433	0.0226168	0.0305807
LIVER											LIVER
	Control				Adenine							Sham				PN CKD
NAD	0.00145467	0.00212266	0.00200908	0.00195093	0.00413054	0.00270176	0.00258896	0.00322697	0.00316826		NAD	0.00309674	0.00260862	0.00374537	0.00292982	0.00409069		0.00407594	0.00390136
AMP	0.00263635	0.00354733	0.00467857	0.00294892		0.00448664	0.00446815	0.00394083	0.00528595		AMP	0.00533461	0.00368878	0.00509121	0.00420395	0.00545971	0.00419031	0.00494009	0.00537718
NADH	0.000394113	0.000735605	0.000496516	0.000635319	0.00121573	0.000620916	0.000748007	0.000738297	0.00082282		NADH	0.00110148	0.00125935	0.00129054	0.00170088	0.00098754	0.00073937	0.00040988	0.00107415
Fumarate	0.00156194	0.00197132	0.00198179	0.00155227	0.00283605	0.00220885	0.00187751	0.00180962	0.00196397		Fumarate	0.00187284	0.00187876	0.00209034	0.001692	0.00184694	0.00134456	0.00037724	0.00212757
Glycogen	0.000280761	0.00083252	0.000505007	0.000568503	0.000685276	0.000713282	0.000361389	0.000579314	0.000568021		Glycogen	0.00045802	0.00059379	0.00071555	0.00059485	0.0005646	0.00026459	0.000539516	0.00031587
Creatine	0.0193395	0.0360111	0.0253022	0.0241038	0.0256556	0.0359445	0.0205776	0.0245462	0.0228179		Creatine	0.0288713	0.0348592	0.0311137	0.0301924	0.02743	0.0467359	0.0452834	0.030313
Glycine	0.00628209	0.00492793	0.0078447	0.0119674	0.0123718	0.00931702	0.00523313	0.00584002	0.0127827		Glycine	0.00744024	0.00830805	0.0100511		0.00930482	0.00280408	0.0269667	0.00633275
Taurine	0.188167	0.17252	0.191523	0.240874	0.08874	0.115167	0.150362	0.119476	0.190746		Taurine	0.1497	0.138649	0.144186		0.18181	0.167966	0.141313	0.112179
Carnitine	0.116342	0.12316	0.117617	0.118201	0.128196	0.206417	0.0950758	0.120864	0.106744		Carnitine	0.130669	0.14885	0.0976382	0.0889205	0.102699	0.128314	0.0913351	0.112296
Phosphocholine	0.0842579	0.0417461	0.0774052	0.0873252	0.132446	0.0737638	0.0974132	0.165834	0.160369		Phosphocholine	0.138672	0.113937	0.122684	0.113212	0.142965	0.12454	0.132195	0.215085
Choline	0.00758018	0.00423759	0.00722012	0.00674517	0.0227282	0.00879176	0.00662208	0.0103335	0.0128116		Choline	0.00886473	0.00722701	0.00711396	0.00632094	0.00795026	0.00462986	0.010755	0.00842429
Acetyl carnitine	0.00660089	0.0132952	0.0069959	0.00886335	0.0133931	0.0123382	0.0137361	0.0145439	0.012134		Acetyl carnitine	0.0127762	0.0117418	0.0098505	0.00881338	0.0166887	0.0143479	0.0160684	0.0180704
Aspartate	0.00331501	0.00805322	0.00599912	0.00662181	0.011401	0.00884695	0.00587912	0.00800398	0.00719503		Aspartate	0.00759368	0.00704845	0.009724	0.00836393	0.00799146	0.00637476	0.00737448	0.00841145
Glutamine	0.0613098	0.0833413	0.0607772	0.06603	0.085053	0.0796378	0.0553733	0.0759089	0.0656022		Glutamine	0.0750265	0.0715699	0.0878662	0.0805127	0.0689157	0.0572524	0.0418814	0.0910196
Succinate	0.0231714	0.0271624	0.0240068	0.0193769	0.0283023	0.0190489	0.0318552	0.0184464	0.0166036		Succinate	0.0200307	0.0211263	0.0184291	0.0161055	0.0188024	0.0253771	0.0240394	0.0137666
Glutamate	0.0141643	0.0319354	0.0168912	0.0207153	0.0492918	0.0259338	0.038504	0.0312272	0.0246167		Glutamate	0.0248747	0.022355	0.0389013	0.0353055	0.0400473	0.0228232	0.0309756	0.031476
Acetate	0.022278	0.0219396	0.0227112	0.0248172		0.019946	0.0206584	0.019016	0.0178187		Acetate	0.0245291	0.0273198	0.0332141	0.0289045	0.0255902	0.00655806	0.0191579	0.0263521
Alanine	0.0603002	0.0742219	0.0591813	0.0467868	0.0713629	0.0582784	0.0722537	0.0525095	0.0492103		Alanine	0.0487312	0.0518408	0.0575987	0.0511125	0.0393057	0.05068	0.0327283	0.0419913
Lactate	0.240398	0.224468	0.224898	0.180807	0.170874	0.204223	0.242929	0.206023	0.176583		Lactate	0.181047	0.204203	0.191627	0.169532	0.175622	0.182311	0.198745	0.160083
Valine	0.00829166	0.0191977	0.0107056	0.011179	0.0169687	0.0152534	0.0123561	0.0139869	0.0115178		Valine	0.0114207	0.0103915	0.0118516	0.0102996	0.0139805	0.0100158	0.00506542	0.0101763
Isoleucine	0.0050236	0.00641611	0.00581841	0.00538616	0.00909017	0.00678389	0.00622618	0.00653101	0.00574907		Isoleucine	0.00607435	0.00604946	0.00733565	0.00670866	0.00624506	0.00524057		0.00575554
Leucine	0.0175703	0.0224847	0.016957	0.0211641		0.0252244	0.0224977	0.0230465	0.020399		Leucine	0.0184792	0.0213434	0.0189033	0.0162332	0.0185896	0.0163237	0.0242485	0.0196069

## Sheet: PN CKD
Haematocrit (%)			LVH index			Gene expression							Lung index
Sham	PN CKD		Sham	PN CKD		BNP		Glut4		CD36			Sham	PN CKD
48.3	28.9		0.319149	0.336957		Sham	PN CKD	Sham	PN CKD	Sham	PN CKD		6.36754	3.88462
38	33.9		0.344898	0.365306		1.076	3.349	0.849	0.84	1.082	1.465		4.32362	3.9413
42.9	34.2		0.287755	0.444681		0.637	1.373	0.916	0.517	0.985	1.162		2.79627	4.43902
44.3	28.7		0.281633	0.416667		1.361	1.642	1.398	0.644	1.09	0.985		3.07711	3.95833
38.9	38.6		0.291667	0.387755		1.189	3.578	1.053	1.664	1.023	0.722		3.56452	4.52083
42.3	30		0.363265	0.371429		0.9	3.126	0.873	1.377	0.842	0.817		3.52703	4.20513
41.7	24.9		0.344898	0.465306										3.92943
47.7
39.8
Liver weight (g)
Sham	PN CKD
16.43	17.06
17.7	10.94
14.21	13.27
13.6	13.82
16.78	10.7
21.4	11.96
	14.16
	17.15
	10.92

## Sheet: IR data
Left ventricle developed pressure - % of baseline
Minutes	Control					PN CKD				Adenine CKD
10	100	100	100	100	100	100	100	100	100	100	100	100	100	100
15	100	100	100	100	100	100	100	100	100	100	100	100	100	100
20	100	100	100	100	100	100	100	100	100	100	100	100	100	100
25	1.90265	1.84778	1.25297	2.28644	1.76285	1.77388	2.80707	1.6604	1.87791	2.16161	1.65008	2.71454	1.88016	2.57374
45	2.04259	1.64565	1.24302	2.14758	1.70242	1.80461	2.33243	1.70913	1.85187	2.59533	1.63232	2.75218	2.12563	2.69976
50	2.42019	59.3486	77.6528	33.3406	36.5014	20.4419	4.7104	14.6435	18.6145	57.7974	31.1827	2.84426	12.063	45.4385
55	37.8895	46.3817	93.0404	17.9927	28.7657	18.2296	2.7766	6.88766	2.19355	30.907	2.87545	2.73332	21.0057	24.0146
60	87.0476	41.6933	91.2386	16.3932	23.8988	17.1503	4.15204	7.79734	8.73214	23.0581	3.01555	2.8746	7.819	4.35154
70	66.7965	47.4638	92.9885	18.8856	25.9484	18.9482	3.05311	8.12284	8.88542	12.2706	2.11237	2.84371	9.4276	13.4548

## Sheet: Human data
	Healthy					CKD patients
PCr/ATP	5.09321	3.30431	4.53009	4.39081	5.31484	3.54	3.67	4.89	5.18	3.01	3.63	5.26	5.28	4.69	4.62
ΔPCr (mM)	0.105462	0.206916	0.200823	0.209484	0.0903666	0.150977	0.075086	0.0628479	0.17941	0.132716	0.125693	0.120632	0.00557512	0.114746	0.0824797
Max torque (Nm)	18.49	27.2	22.81	18.61	17.88	12.59	9.97	11.63	14.03	28.06	15.1	9.94	16.94	15.66	14
Qmax (mM/s)	0.224377	0.339033	0.309694	0.466433	0.298135	0.256688	0.0962286	0.195954	0.428412	0.109264	0.205656	0.270367	0.0511105	0.222304	0.242256
V_iPCr (mM/s)	0.191	0.246	0.255	0.396	0.259	0.226	0.0621	0.15	0.367	0.0875	0.173	0.21	0.0403	0.194	0.19
Tau (sec)	40.3397	50.4566	52.1435	32.5819	25.7204	43.276	72.0548	40.832	33.223	44.3612	32.9395	54.1808	34.7219	37.0558
pH at rest	7.36	7.45	7.47	7.32	7.47	7.4	7.35	7.39	7.41	7.42	7.36	7.5	7.34	7.36	7.44
pH post exercise	7.36	7.47	7.49	7.31	7.5	7.39	7.35	7.36	7.49	7.46	7.42	7.5	7.36	7.38	7.48
